# Supplementary material for: Spontaneous Confinement of mRNA Molecules at Biomolecular Condensate Boundaries
Source: Cells. 2023 Sep 11;12(18):2250. doi: 10.3390/cells12182250 (PMC10526803; doi:10.3390/cells12182250)
Supplement: Supplementary file 1 [file cells-12-02250-s001.zip]

Archive with 5 entries (5 files):
- cells-2590385-supplementary revise .pdf
- Supplementary Video S1.avi
- Supplementary Video S2.avi
- Supplementary Video S3.avi
- Supplementary Video S4.avi
